# Supplementary material for: Rapid Assessment of COVID-19 Mortality Risk with GASS Classifiers
Source: Biomedicines. 2023 Mar 9;11(3):831. doi: 10.3390/biomedicines11030831 (PMC10045158; doi:10.3390/biomedicines11030831)
Supplement: Supplementary file 1 [file biomedicines-11-00831-s001.zip]

Archive with 1 entries (1 files):
- biomedicines-2142301-supplementary.pdf
